# Supplementary material for: Modelling confounding effects from extracerebral contamination and systemic factors on functional near-infrared spectroscopy
Source: Neuroimage. 2016 Dec;143:91–105. doi: 10.1016/j.neuroimage.2016.08.058 (PMC5139986; doi:10.1016/j.neuroimage.2016.08.058)
Supplement: Application 1 [file mmc1.csv]

	Targets		Optimisation results
Job Name	HbO2	HHb	u	P_a	Pa_CO2	SaO2	yFlux	contrib_scalp	distance
(true activation)			1.25	100	40	0.96	1	0	0
fnz_PC	Zero	Zero	1.25	98.52	38.27				15.42
fnz_PCO	Zero	Zero	1.25	98.62	38.34	0.960			15.78
fnz_PCOFy	Zero	Zero	1.25	102.58	41.31	0.96	1.01	0.98	0.62
fni_PC	Ideal_DHbO2	Zero	1.25	98.43	39.49				15.77
fnpi_PC	Ideal_DHbO2	Invert_Ideal_DHHb	1.25	99.01	39.63				30.22
fni_PCO	Ideal_DHbO2	Zero	1.25	101.49	40.83	0.95			6.93
fnpi_PCO	Ideal_DHbO2	Invert_Ideal_DHHb	1.25	101.36	40.74	0.94			19.51
fni_PCOFy	Ideal_DHbO2	Zero	1.25	101.80	40.82	0.95	1.12	0.34	3.26
fnpi_PCOFy	Ideal_DHbO2	Invert_Ideal_DHHb	1.25	95.42	40.48	0.95	1.07	0.97	2.85
fpi_PC	Ideal_DHbO2	Ideal_DHHb		101.66	41.88				16.25
fpi_PCO	Ideal_DHbO2	Ideal_DHHb		102.94	42.37	0.95			10.29
fpi_PCOFy	Ideal_DHbO2	Ideal_DHHb		102.88	42.48	0.95	1.17	0.11	3.09
